# Supplementary material for: Association of Tim-3/Gal-9 Axis with NLRC4 Inflammasome in Glioma Malignancy: Tim-3/Gal-9 Induce the NLRC4 Inflammasome
Source: Int J Mol Sci. 2022 Feb 12;23(4):2028. doi: 10.3390/ijms23042028 (PMC8878774; doi:10.3390/ijms23042028)
Supplement: Supplementary file 1 [file ijms-23-02028-s001.zip]

Archive with 3 entries (3 files):
- ijms-1554252-Supplementary.pdf
- Table S4.xlsx
- Table S5.csv
